# Supplementary material for: PlmCas12e (CasX2) cleavage of CCR5: impact of guide RNA spacer length and PAM sequence on cleavage activity
Source: RNA Biol. 2023 Jun 7;20(1):296–305. doi: 10.1080/15476286.2023.2221510 (PMC10251783; doi:10.1080/15476286.2023.2221510)
Supplement: Supplemental Material [file KRNB_A_2221510_SM2253.zip › Supplemental_Table 1.xlsx]

## Sheet: Sheet1
Supplemental Table 1.		DNA OLIGOS for in vitro transcription of guide RNAs
Scaffold DNA Oligo
5’- gaaatTAATACGACTCACTATAGTACTGGCGCTTTTATCTCATTACTTTGAGAGCCATCACCAGCGACTATGTCGTATGGGTAAAGCGCTTATTTATCGGAGAGAAATCC - 3'
TRACR RNA 5'-GTACTGGCGCTTTTATCTCATTACTTTGAGAGCCATCACCAGCGACTATGTCGTATGGGTAAAGCGCTTATTTATCGGAGA(81)
BLACK - T7 PRIMER
RED - TRACR
GREEN - LOOP/LINKER
Reverse DNA Oligo
3’- ATAAATAGCCTCTCTTTAGGCTATTTATTCTTCGTAGTTTCNNNNNNNNNNNNNNNNNNNN-5’
PURPLE - (NNN's) - GUIDE REVERSE OLIGOS (17-23 BP)
BLUE - REPEAT
GREEN - LOOP/LINKER COMPLEMENT
