# Supplementary material for: PlmCas12e (CasX2) cleavage of CCR5: impact of guide RNA spacer length and PAM sequence on cleavage activity
Source: RNA Biol. 2023 Jun 7;20(1):296–305. doi: 10.1080/15476286.2023.2221510 (PMC10251783; doi:10.1080/15476286.2023.2221510)
Supplement: Supplemental Material [file KRNB_A_2221510_SM2253.zip › Supplemental_Table 2.xlsx]

## Sheet: sgRNA.GC.PAM.deltaG
Supplemental Table 2. CCR5 gRNAs
Guide	Length	gRNA	Terminal	% G/C	PAM	Cutting	delta G		% Target
Number		Sequence	RNA Base			Index	(kcal/mol)	Index	Cleavage
1	17	5'-CAUUGAUUUUUUGGCAG	G	35	TTCA	(+)	-31.81	(++++)	90-100
	18	5'-CAUUGAUUUUUUGGCAGG	G	39		(++)	-34.88	(+++)	89-70
	19	5'-CAUUGAUUUUUUGGCAGGG	G	42		(+)	-37.95	(++)	69-50
	20	5'-CAUUGAUUUUUUGGCAGGGC	C	45		(+)	-41.09	(+)	<50
	21	5'-CAUUGAUUUUUUGGCAGGGCU	U	43		(++)	-42.69
	22	5'-CAUUGAUUUUUUGGCAGGGCUC	C	45		(++)	-44.26
	23	5'-CAUUGAUUUUUUGGCAGGGCUCC	C	48		(+)	-47.33
2	17	5'-GCCUUUUGCAGUUUAUC	C	41	TTCA	(+)	-31.53
	18	5'-GCCUUUUGCAGUUUAUCA	A	39		(++)	-33.48
	19	5'-GCCUUUUGCAGUUUAUCAG	G	43		(+)	-35.08
	20	5'-GCCUUUUGCAGUUUAUCAGG	G	45		(++)	-38.15
	21	5'-GCCUUUUGCAGUUUAUCAGGA	A	43		(++)	-39.72
	22	5'-GCCUUUUGCAGUUUAUCAGGAU	U	41		(+++)	-41.2
	23	5'-GCCUUUUGCAGUUUAUCAGGAUG	G	43		(+)	-43.15
3	17	5'-UACUGUCCCCUUCUGGG	G	59	TTCT	(+++)	-32.79
	18	5'-UACUGUCCCCUUCUGGGC	C	61		(++)	-35.93
	19	5'-UACUGUCCCCUUCUGGGCU	U	58		(+++)	-37.53
	20	5'-UACUGUCCCCUUCUGGGCUC	C	60		(+++)	-39.1
	21	5'-UACUGUCCCCUUCUGGGCUCA	A	57		(++++)	-41.06
	22	5'-UACUGUCCCCUUCUGGGCUCAC	C	59		(++++)	-42.4
	23	5'-UACUGUCCCCUUCUGGGCUCACU	U	57		(++)	-44
4	17	5'-AAAGUCCCACUGGGCGG	G	65	TTCC	(+++)	-37.35
	18	5'-AAAGUCCCACUGGGCGGC	C	67		(++++)	-40.49
	19	5'-AAAGUCCCACUGGGCGGCA	A	63		(+++)	-42.44
	20	5'-AAAGUCCCACUGGGCGGCAG	G	65		(+)	-44.04
	21	5'-AAAGUCCCACUGGGCGGCAGC	C	67		(+++)	-47.18
	22	5'-AAAGUCCCACUGGGCGGCAGCA	A	64		(+++)	-49.13
	23	5'-AAAGUCCCACUGGGCGGCAGCAU	U	61		(+++)	-50.61
5	17	5'-GGGCUCACUAUGCUGCC	C	65	TTCT	(+++)	-34.64
	18	5'-GGGCUCACUAUGCUGCCG	G	67		(++)	-38.25
	19	5'-GGGCUCACUAUGCUGCCGC	C	68		(+++)	-41.39
	20	5'-GGGCUCACUAUGCUGCCGCC	C	70		(+++)	-44.46
	21	5'-GGGCUCACUAUGCUGCCGCCC	C	71		(++++)	-47.52
	22	5'-GGGCUCACUAUGCUGCCGCCCA	A	68		(++++)	-49.48
	23	5'-GGGCUCACUAUGCUGCCGCCCAG	G	70		(++)	-51.08
6	17	5'-GGGCUCCCUACAACAUU	U	53	TTCT	(+)	-33.1
	18	5'-GGGCUCCCUACAACAUUG	G	56		(+)	-35.06
	19	5'-GGGCUCCCUACAACAUUGU	U	53		(+++)	-36.4
	20	5'-GGGCUCCCUACAACAUUGUC	C	55		(++)	-37.98
	21	5'-GGGCUCCCUACAACAUUGUCC	C	57		(+)	-41.04
	22	5'-GGGCUCCCUACAACAUUGUCCU	U	55		(+)	-42.64
	23	5'-GGGCUCCCUACAACAUUGUCCUU	U	52		(+)	-44.59
7	17	5'-GCCCAAAGAAUUCCUGG	G	53	TTCA	(++++)	-34.92
	18	5'-GGCCAAAGAAUUCCUGGA	A	50		(++++)	-36.5
	19	5'-GGCCAAAGAAUUCCUGGAA	A	47		(++++)	-38.44
	20	5'-GGCCAAAGAAUUCCUGGAAG	G	50		(++++)	-40.04
	21	5'-GGCCAAAGAAUUCCUGGAAGG	G	52		(++)	-43.11
	22	5'-GGCCAAAGAAUUCCUGGAAGGU	U	50		(++)	-44.45
	23	5'-GGCCAAAGAAUUCCUGGAAGGUG	G	52		(++)	-46.41
8	17	5'-AUUUUCCAGCAAGAGGC	C	47	TTCT	(+)	-33.52
	18	5'-AUUUUCCAGCAAGAGGCU	U	44		(+)	-35.12
	19	5'-AUUUUCCAGCAAGAGGCUC	C	47		(++)	-36.7
	20	5'-AUUUUCCAGCAAGAGGCUCC	C	50		(+++)	-39.76
	21	5'-AUUUUCCAGCAAGAGGCUCCC	C	52		(+)	-42.83
	22	5'-AUUUUCCAGCAAGAGGCUCCCG	G	55		(+)	-46.45
	23	5'-AUUUUCCAGCAAGAGGCUCCCGA	A	52		(+)	-48.02
9	17	5'-AGCAAGAGGCUCCCGAG	G	65	TTCC	(++)	-35.71
	18	5'-AGCAAGAGGCUCCCGAGC	C	67		(++++)	-38.85
	19	5'-AGCAAGAGGCUCCCGAGCG	G	68		(+)	-42.46
	20	5'-AGCAAGAGGCUCCCGAGCGA	A	65		(++)	-44.04
	21	5'-AGCAAGAGGCUCCCGAGCGAG	G	67		(+)	-45.64
	22	5'-AGCAAGAGGCUCCCGAGCGAGC	C	68		(++)	-48.78
	23	5'-AGCAAGAGGCUCCCGAGCGAGCA	A	65		(++)	-50.73
10	17	5'-UGCUCCCCAGUGGAUCG	G	65	TTCC	(+++)	-35.63
	18	5'-UGCUCCCCAGUGGAUCGG	G	67		(+)	-38.7
	19	5'-UGCUCCCCAGUGGAUCGGG	G	68		(++)	-41.77
	20	5'-UGCUCCCCAGUGGAUCGGGU	U	65		(+++)	-43.11
	21	5'-UGCUCCCCAGUGGAUCGGGUG	G	67		(+++)	-45.06
	22	5'-UGCUCCCCAGUGGAUCGGGUGU	U	64		(++++)	-46.4
	23	5'-UGCUCCCCAGUGGAUCGGGUGUA	A	61		(++++)	-47.36
